# Supplementary material for: Associations between attention-deficit/hyperactivity disorder and allergic diseases: a two-sample Mendelian randomization study
Source: Front Psychiatry. 2023 Jul 5;14:1185088. doi: 10.3389/fpsyt.2023.1185088 (PMC10356558; doi:10.3389/fpsyt.2023.1185088)
Supplement: Supplementary file 1 [file Table_1.xlsx]

## Sheet: dat2 (1)
								allergic asthma				allergic rhinitis				pollen allergy				allergic urticaria				allergic conjunctivitis
SNP	effect_allele.exposure	other_allele.exposure	effect_allele.outcome	other_allele.outcome	beta.exposure	se.exposure	pval.exposure	beta.outcome	pval.outcome	se.outcome	mr_keep	beta.outcome	pval.outcome	se.outcome	mr_keep	beta.outcome	pval.outcome	se.outcome	mr_keep	beta.outcome	pval.outcome	se.outcome	mr_keep	beta.outcome	pval.outcome	se.outcome	mr_keep
rs10024525	T	C	T	C	0.0754043	0.0174	1.5e-05	-0.0189232	0.247964	0.0163794	TRUE	-0.0158909	0.384803	0.0182847	TRUE	-0.000244029	0.992154	0.0248153	TRUE	0.048695	0.21115	0.0389432	TRUE	0.0184988	0.174178	0.0136131	TRUE
rs10093019	A	G	A	G	-0.0730009	0.018	4.98e-05	0.00737716	0.641058	0.0158233	TRUE	-0.0387103	0.0291313	0.0177431	TRUE	-0.0473066	0.0496032	0.0240946	TRUE	-0.0754236	0.0458427	0.0377715	TRUE	0.00276653	0.834191	0.0132162	TRUE
rs10262192	A	G	A	G	0.0740958	0.0135	3.66e-08	0.0166352	0.245361	0.0143198	TRUE	-0.00478841	0.764807	0.0160055	TRUE	0.0228091	0.292548	0.0216704	TRUE	-0.0359698	0.291373	0.0340908	TRUE	-0.0291284	0.0145415	0.0119203	TRUE
rs10400419	T	C	T	C	-0.067305	0.0145	3.41e-06	-0.0221139	0.117676	0.0141339	TRUE	-0.0328732	0.0377433	0.0158224	TRUE	-0.0370851	0.0834795	0.0214259	TRUE	-0.0252377	0.454287	0.0337273	TRUE	-0.0334308	0.00454088	0.01178	TRUE
rs10512379	A	G	A	G	0.107104	0.0248	1.53e-05	-0.00999687	0.70575	0.0264768	TRUE	-0.013619	0.646845	0.0297261	TRUE	-0.0221941	0.583493	0.0404788	TRUE	-0.0485884	0.448317	0.0640819	TRUE	-0.0125977	0.57163	0.0222711	TRUE
rs10759922	C	G	C	G	-0.0608015	0.0147	3.37e-05	0.00322401	0.82064	0.0142201	FALSE	0.0217292	0.171942	0.0159073	FALSE	0.0126606	0.557308	0.021574	FALSE	0.0298375	0.378927	0.033911	FALSE	0.00847952	0.474214	0.0118489	FALSE
rs1077612	T	C	T	C	-0.0762009	0.0166	4.65e-06	-0.0173931	0.282359	0.0161791	TRUE	0.00311472	0.863323	0.0180935	TRUE	-0.00195309	0.936537	0.0245292	TRUE	-0.0478167	0.215354	0.0385937	TRUE	0.01246	0.354816	0.0134661	TRUE
rs10862707	A	C	A	C	0.0969997	0.0219	9.94e-06	0.0129429	0.607933	0.0252285	TRUE	-0.0290127	0.301027	0.0280524	TRUE	-0.0669679	0.075464	0.0376726	TRUE	-0.0786303	0.183173	0.0590739	TRUE	0.00802632	0.699554	0.0207977	TRUE
rs10965173	A	G	A	G	0.0790976	0.0167	2.28e-06	0.0320703	0.0529956	0.0165741	TRUE	-0.00439239	0.8127	0.0185376	TRUE	-0.0193041	0.443038	0.0251659	TRUE	0.0523	0.185462	0.0394978	TRUE	-0.0127589	0.355361	0.0138047	TRUE
rs111900779	A	G	A	G	0.105396	0.025	2.51e-05	0.0177722	0.628604	0.0367427	TRUE	0.0519014	0.206504	0.041086	TRUE	0.0628574	0.25735	0.0554946	TRUE	0.0915682	0.293091	0.0870945	TRUE	0.0435764	0.152925	0.0304884	TRUE
rs112097663	T	C	T	C	0.0795041	0.0187	2.1e-05	-0.011213	0.558841	0.0191818	TRUE	-0.00243619	0.909228	0.0213678	TRUE	-0.00646992	0.822876	0.0289032	TRUE	0.036941	0.415493	0.0453673	TRUE	0.00959298	0.545881	0.0158839	TRUE
rs112736460	T	G	T	G	-0.115602	0.028	3.53e-05	0.00262015	0.92301	0.0271117	TRUE	-0.00190302	0.950322	0.030545	TRUE	-0.0182631	0.659743	0.0414817	TRUE	0.0289563	0.656798	0.0651671	TRUE	0.0185541	0.414312	0.0227287	TRUE
rs112788138	T	G	T	G	-0.0941019	0.0229	3.98e-05	-0.0037782	0.8645	0.0221402	TRUE	0.0174087	0.481148	0.0247122	TRUE	0.0614367	0.0670039	0.0335418	TRUE	0.00442378	0.932986	0.0526082	TRUE	-0.00462243	0.801541	0.0183901	TRUE
rs115881829	C	G	C	G	0.128798	0.0317	4.9e-05	0.0420322	0.157731	0.0297521	FALSE	0.024753	0.457923	0.0333476	FALSE	0.0499195	0.271946	0.0454396	FALSE	0.0660675	0.355341	0.0714801	FALSE	0.00113816	0.963675	0.0249909	FALSE
rs11698378	T	C	T	C	-0.0851985	0.0177	1.58e-06	-0.00278965	0.882031	0.0187988	TRUE	-0.000606667	0.977053	0.0210911	TRUE	9.50597e-05	0.997353	0.0286587	TRUE	-0.0269092	0.55006	0.0450235	TRUE	0.0166254	0.290182	0.0157181	TRUE
rs117624174	T	C	T	C	-0.142405	0.0305	3.08e-06	-0.0292486	0.355811	0.0316756	TRUE	-0.00129584	0.970783	0.0353804	TRUE	-0.0301272	0.529931	0.0479647	TRUE	-0.124726	0.0973688	0.0752384	TRUE	-0.0117467	0.65538	0.0263202	TRUE
rs11773992	C	G	C	G	0.0762015	0.0179	2.14e-05	0.0148069	0.494438	0.0216708	FALSE	-0.0211134	0.380976	0.0240993	FALSE	0.00404196	0.900879	0.0324522	FALSE	-0.0538661	0.292553	0.0511773	FALSE	-0.0213225	0.23441	0.017932	FALSE
rs11782371	A	G	A	G	-0.0593042	0.0143	3.57e-05	0.00283289	0.842464	0.0142541	TRUE	0.0150989	0.343168	0.0159284	TRUE	-6.46437e-05	0.997612	0.0216012	TRUE	-0.0138457	0.683169	0.0339236	TRUE	0.0107277	0.365864	0.0118637	TRUE
rs11813307	A	G	A	G	-0.0566973	0.0136	3.02e-05	0.00373706	0.797194	0.0145422	TRUE	-0.00490191	0.762613	0.0162287	TRUE	0.00680455	0.7568	0.0219724	TRUE	-0.0417798	0.226533	0.0345477	TRUE	0.00169082	0.888707	0.0120824	TRUE
rs11936939	T	C	T	C	-0.0608972	0.014	1.37e-05	0.0115814	0.427853	0.0146069	TRUE	-0.00839783	0.607237	0.0163375	TRUE	-0.0129386	0.559612	0.0221772	TRUE	0.00820378	0.813778	0.0348275	TRUE	-0.0270586	0.026124	0.0121646	TRUE
rs11954003	T	C	T	C	-0.100395	0.0236	2.04e-05	0.0188243	0.402843	0.0225021	TRUE	0.00375943	0.881391	0.0251961	TRUE	0.0271304	0.428966	0.0343005	TRUE	0.0715287	0.184613	0.0539154	TRUE	-0.00544393	0.772024	0.0187898	TRUE
rs12265655	T	C	T	C	0.0923968	0.0164	1.76e-08	-0.0218378	0.181275	0.0163354	TRUE	-0.00204502	0.910642	0.0182219	TRUE	-0.0184023	0.455759	0.024673	TRUE	-0.0512383	0.186997	0.0388311	TRUE	0.0050434	0.710343	0.0135796	TRUE
rs12293450	T	C	T	C	0.0735014	0.0166	9.58e-06	-0.00597477	0.715008	0.016363	TRUE	0.0164297	0.368801	0.0182812	TRUE	-0.000846675	0.972783	0.0248157	TRUE	0.0650361	0.0958076	0.0390484	TRUE	-0.00381871	0.779349	0.0136301	TRUE
rs12435486	A	G	A	G	0.0656005	0.0156	2.64e-05	0.0234459	0.178299	0.0174188	TRUE	0.0263802	0.174995	0.0194497	TRUE	0.0274559	0.297959	0.0263791	TRUE	0.0251283	0.543304	0.0413414	TRUE	-0.0119373	0.408614	0.0144461	TRUE
rs1246287	A	G	A	G	0.0624019	0.0138	5.71e-06	0.0248992	0.0904336	0.0147061	TRUE	0.0112023	0.495587	0.0164389	TRUE	0.012835	0.564462	0.0222742	TRUE	-0.0847269	0.0155139	0.0350089	TRUE	-0.0198256	0.105122	0.0122342	TRUE
rs12475235	A	G	A	G	-0.0821975	0.0201	4.28e-05	0.00758035	0.712215	0.0205495	TRUE	0.00608219	0.791546	0.0230122	TRUE	-0.0216449	0.487823	0.0311987	TRUE	0.0830942	0.0909473	0.0491559	TRUE	0.0352239	0.0403738	0.0171832	TRUE
rs1272878	T	C	T	C	0.0910009	0.0177	2.83e-07	0.0201903	0.203496	0.0158772	TRUE	-0.00491984	0.781646	0.01775	TRUE	0.00901632	0.707879	0.0240624	TRUE	-0.0882161	0.0197256	0.0378362	TRUE	-0.00351303	0.79064	0.0132328	TRUE
rs1286138	T	G	T	G	0.0630969	0.0144	1.18e-05	0.00554296	0.724816	0.0157457	TRUE	-0.0173836	0.323963	0.0176242	TRUE	-0.0174705	0.463997	0.0238576	TRUE	0.036484	0.330933	0.0375259	TRUE	-0.0137752	0.294311	0.0131354	TRUE
rs13023832	A	G	A	G	0.114801	0.0215	9.33e-08	-0.0171865	0.452475	0.0228758	TRUE	-0.0161653	0.525614	0.0254685	TRUE	-0.0403698	0.242189	0.0345179	TRUE	8.12067e-05	0.998802	0.0541004	TRUE	0.012555	0.507277	0.0189342	TRUE
rs1319859	A	G	A	G	0.0603987	0.0143	2.55e-05	0.0309362	0.047362	0.0156003	TRUE	-0.0178834	0.304547	0.0174178	TRUE	-0.00644797	0.784932	0.0236279	TRUE	-0.00428153	0.908289	0.0371669	TRUE	-0.000453245	0.972123	0.0129698	TRUE
rs13240946	T	C	T	C	0.0641009	0.0156	3.79e-05	-0.0108834	0.445877	0.014277	TRUE	-0.0101365	0.525736	0.0159749	TRUE	-0.0135946	0.530276	0.0216618	TRUE	0.0270088	0.427989	0.0340746	TRUE	-0.015725	0.186508	0.0119041	TRUE
rs1335762	T	C	T	C	-0.0580953	0.014	3.31e-05	0.0173119	0.22138	0.0141568	TRUE	0.0459149	0.00370621	0.015821	TRUE	0.0418547	0.0510505	0.0214523	TRUE	0.00496522	0.883053	0.0337541	TRUE	0.00362141	0.758751	0.0117914	TRUE
rs13418985	A	G	A	G	-0.215994	0.0504	1.8e-05	0.0357868	0.397392	0.0422867	TRUE	-0.00867803	0.854996	0.0474863	TRUE	-0.032467	0.61454	0.0644692	TRUE	0.145992	0.149503	0.101293	TRUE	0.0482789	0.172602	0.0353979	TRUE
rs139383262	A	G	A	G	0.2649	0.0584	5.81e-06	0.0644777	0.337084	0.0671683	TRUE	-0.0500271	0.506142	0.0752447	TRUE	-0.105266	0.302449	0.102081	TRUE	-0.292373	0.0653913	0.158676	TRUE	-0.0702976	0.209556	0.0560236	TRUE
rs141547796	A	G	A	G	-0.136805	0.0257	9.64e-08	-0.0454856	0.0176897	0.0191756	TRUE	-0.0310522	0.152426	0.0216994	TRUE	-0.0443242	0.133879	0.0295696	TRUE	-0.0549465	0.237695	0.0465345	TRUE	-0.00820593	0.6137	0.0162558	TRUE
rs1427829	A	G	A	G	0.0821973	0.0136	1.35e-09	-0.0170601	0.24151	0.0145661	TRUE	0.0168659	0.299726	0.0162638	TRUE	0.0195647	0.37453	0.0220318	TRUE	0.0452612	0.190511	0.0345751	TRUE	-0.00437369	0.717693	0.0120973	TRUE
rs143129347	T	C	T	C	0.125204	0.0279	7.4e-06	0.00741416	0.853688	0.0402038	TRUE	-0.0300764	0.499018	0.0444893	TRUE	-0.036249	0.542881	0.0595749	TRUE	-0.103618	0.269246	0.0937892	TRUE	0.0048766	0.882918	0.033113	TRUE
rs1431592	T	C	T	C	0.0676026	0.0146	3.63e-06	0.00224953	0.88029	0.0149369	TRUE	0.00129623	0.938176	0.016712	TRUE	-0.00419576	0.853233	0.0226803	TRUE	-0.024888	0.485167	0.0356553	TRUE	0.020842	0.094202	0.0124531	TRUE
rs143912172	A	C	A	C	0.138396	0.029	1.88e-06	-0.0173066	0.543509	0.0284875	TRUE	0.00184135	0.95394	0.0318797	TRUE	0.0259818	0.549511	0.043412	TRUE	0.00026925	0.996847	0.0681403	TRUE	0.0517203	0.02943	0.0237502	TRUE
rs144104266	A	G	A	G	0.164404	0.038	1.53e-05	-0.0270123	0.599251	0.0514054	TRUE	-0.0399834	0.492241	0.0582212	TRUE	-0.016676	0.834568	0.079848	TRUE	0.0169816	0.892979	0.126224	TRUE	0.0277904	0.527452	0.0439792	TRUE
rs146130170	A	G	A	G	0.0690035	0.0157	1.04e-05	-0.00170864	0.908647	0.0148907	TRUE	0.00822158	0.622778	0.0167133	TRUE	0.0042587	0.851269	0.0227131	TRUE	0.011811	0.740565	0.0356714	TRUE	0.00980433	0.4315	0.0124638	TRUE
rs146523543	A	G	A	G	0.206998	0.0495	2.85e-05	0.30215	0.000280925	0.0831847	TRUE	0.0327959	0.741653	0.0994822	TRUE	0.122533	0.360621	0.134035	TRUE	-0.229856	0.274632	0.210402	TRUE	-0.0522092	0.480817	0.0740566	TRUE
rs147631443	A	G	A	G	0.0579009	0.014	3.5e-05	0.00467291	0.748378	0.0145674	TRUE	0.0117807	0.46897	0.0162682	TRUE	0.0212044	0.335695	0.0220258	TRUE	-0.0178328	0.606917	0.0346618	TRUE	0.00186876	0.877524	0.0121263	TRUE
rs147657937	A	G	A	G	0.196701	0.0464	2.21e-05	0.00571237	0.882858	0.0387683	TRUE	-0.0169244	0.694799	0.0431359	TRUE	-0.00976578	0.866194	0.0579588	TRUE	0.190776	0.0378103	0.0918558	TRUE	-0.0130625	0.684986	0.0321999	TRUE
rs1484144	T	C	T	C	0.0641009	0.0135	1.98e-06	-0.00840948	0.552697	0.0141639	TRUE	-0.000304662	0.984619	0.015803	TRUE	0.00463734	0.828563	0.0214152	TRUE	0.00014698	0.996517	0.0336684	TRUE	0.0307098	0.00909117	0.0117725	TRUE
rs1488114	A	C	A	C	0.102701	0.0235	1.21e-05	0.00908633	0.677735	0.0218655	TRUE	-0.00874535	0.719966	0.024394	TRUE	-0.0160056	0.62908	0.0331363	TRUE	0.0167387	0.749076	0.0523315	TRUE	-0.0132794	0.466305	0.0182283	TRUE
rs1513155	A	G	A	G	-0.0845018	0.0188	7.14e-06	0.0323167	0.101107	0.0197112	TRUE	0.0302632	0.171456	0.0221296	TRUE	0.0791109	0.0094393	0.0304775	TRUE	0.0454118	0.336619	0.0472612	TRUE	0.00428075	0.795627	0.0165273	TRUE
rs1592757	C	G	C	G	0.0750982	0.0141	1.08e-07	0.0316302	0.0326911	0.0148091	FALSE	0.0248429	0.132954	0.0165338	FALSE	0.0209125	0.350972	0.0224214	FALSE	0.0176109	0.617812	0.0352956	FALSE	0.00928489	0.45137	0.0123284	FALSE
rs17018790	A	T	A	T	0.0884046	0.0197	7.57e-06	-0.0128548	0.508707	0.0194519	FALSE	-0.0419862	0.053608	0.0217546	FALSE	-0.0313149	0.28683	0.0294009	FALSE	0.0397594	0.389386	0.0461925	FALSE	-0.0244703	0.130706	0.0161913	FALSE
rs17084312	T	C	T	C	0.178598	0.0341	1.6e-07	-0.0210903	0.284699	0.0197138	TRUE	-0.0368905	0.0938815	0.0220206	TRUE	-0.0288404	0.334795	0.0299019	TRUE	0.0471545	0.314595	0.0468907	TRUE	-0.0136211	0.405371	0.0163702	TRUE
rs17531412	A	G	A	G	0.105396	0.0148	1.07e-12	0.0144897	0.329717	0.0148661	TRUE	0.0247966	0.135594	0.0166153	TRUE	0.023889	0.289218	0.0225402	TRUE	-0.00293474	0.934134	0.0355101	TRUE	0.00579207	0.640186	0.0123911	TRUE
rs17636214	A	G	A	G	-0.196502	0.0414	2.07e-06	0.106924	0.0566761	0.0561044	TRUE	0.0291274	0.645118	0.0632441	TRUE	-0.0214984	0.799	0.0844264	TRUE	0.040657	0.75903	0.13254	TRUE	-0.0872272	0.0625331	0.0468334	TRUE
rs17652815	T	C	T	C	-0.145697	0.0322	6.08e-06	-0.0461662	0.128054	0.0303361	TRUE	-0.0331153	0.326099	0.0337222	TRUE	-0.0324328	0.476049	0.0455088	TRUE	-0.124877	0.0809431	0.0715527	TRUE	-0.00596158	0.811749	0.0250308	TRUE
rs17718640	C	G	C	G	-0.0633978	0.0146	1.51e-05	-0.0248574	0.100898	0.0151522	FALSE	0.0137058	0.419486	0.0169771	FALSE	0.0234623	0.307997	0.0230151	FALSE	0.0395146	0.275103	0.0362059	FALSE	0.0026383	0.834917	0.0126599	FALSE
rs1791794	A	G	A	G	-0.0685037	0.0145	2.45e-06	-0.0181082	0.223386	0.0148724	TRUE	0.0330151	0.0469699	0.0166192	TRUE	0.0313641	0.163032	0.0224841	TRUE	-0.0668928	0.0588423	0.0354048	TRUE	0.00140449	0.909654	0.012377	TRUE
rs180822580	A	G	A	G	-0.157204	0.0325	1.29e-06	0.0204755	0.455912	0.0274619	TRUE	-0.0100983	0.743055	0.0308051	TRUE	-0.0130266	0.755167	0.0417742	TRUE	0.0894471	0.172326	0.0655402	TRUE	-0.0437118	0.0567963	0.0229473	TRUE
rs1833322	A	T	A	T	0.0600033	0.0141	1.99e-05	-0.0370422	0.0114156	0.0146428	FALSE	0.0133932	0.413156	0.0163661	FALSE	0.00540477	0.807149	0.0221411	FALSE	-0.00459175	0.895159	0.0348443	FALSE	-0.0198027	0.104037	0.0121818	FALSE
rs1859057	C	G	C	G	0.0630969	0.0135	2.89e-06	0.00251577	0.860091	0.0142733	FALSE	0.00355505	0.823374	0.0159271	FALSE	0.00455782	0.832584	0.0215613	FALSE	-0.0533502	0.11561	0.0339061	FALSE	0.0239528	0.043437	0.0118609	FALSE
rs1886753	T	C	T	C	0.0562007	0.0137	4.27e-05	0.00920824	0.518032	0.0142458	TRUE	0.0190048	0.232604	0.0159212	TRUE	0.0243496	0.259071	0.0215752	TRUE	0.0237416	0.484418	0.0339547	TRUE	-0.00947561	0.424329	0.0118603	TRUE
rs1959848	T	C	T	C	-0.0695966	0.0137	3.69e-07	-0.000797688	0.955133	0.0141781	TRUE	-0.0131755	0.404704	0.0158122	TRUE	-0.025389	0.235498	0.0214016	TRUE	0.000402747	0.990486	0.0337764	TRUE	-0.0129126	0.273582	0.0117939	TRUE
rs1978102	T	C	T	C	0.0590045	0.0135	1.25e-05	0.00511059	0.717191	0.0141092	TRUE	-0.0136719	0.386534	0.0157889	TRUE	-0.0163616	0.444283	0.0213883	TRUE	0.0171603	0.609999	0.0336427	TRUE	-0.00394298	0.73732	0.0117559	TRUE
rs2047853	T	C	T	C	-0.058795	0.0138	1.94e-05	0.0189305	0.18939	0.0144245	TRUE	0.0226018	0.161391	0.0161394	TRUE	0.00747075	0.732578	0.0218637	TRUE	-0.0164931	0.631872	0.0344256	TRUE	0.0105548	0.38042	0.0120334	TRUE
rs2090317	A	G	A	G	0.0627025	0.0142	1.07e-05	0.0061396	0.677038	0.0147406	TRUE	0.000483961	0.976516	0.0164407	TRUE	0.00898873	0.686534	0.0222735	TRUE	-0.0559996	0.110084	0.0350477	TRUE	-0.00474602	0.698721	0.0122622	TRUE
rs2110042	A	C	A	C	-0.0598986	0.0136	1.11e-05	-0.00649852	0.64659	0.0141733	TRUE	0.0199857	0.207024	0.0158391	TRUE	0.00369561	0.863241	0.0214549	TRUE	0.04376	0.194753	0.0337486	TRUE	0.0291845	0.0134648	0.0118097	TRUE
rs2113808	A	G	A	G	0.0624019	0.0147	2.32e-05	0.0163717	0.265514	0.0147035	TRUE	0.00237364	0.885274	0.0164508	TRUE	0.00038886	0.986082	0.0222912	TRUE	0.0136799	0.696519	0.0350746	TRUE	0.0112079	0.360588	0.0122592	TRUE
rs212178	A	G	A	G	-0.117096	0.0205	1.2e-08	0.0151276	0.606316	0.0293546	TRUE	0.0241409	0.459218	0.032617	TRUE	0.0139778	0.750675	0.04399	TRUE	-0.124346	0.0725371	0.0692452	TRUE	-0.00136649	0.955098	0.024269	TRUE
rs2144782	T	C	T	C	0.0712038	0.0147	1.33e-06	0.0255937	0.0854358	0.0148803	TRUE	0.0175418	0.291771	0.0166392	TRUE	-0.00479935	0.831285	0.0225264	TRUE	0.0826965	0.0196191	0.0354381	TRUE	0.0115933	0.349269	0.0123859	TRUE
rs2254448	C	G	C	G	0.0697965	0.0163	1.91e-05	-0.00463682	0.795368	0.0178789	FALSE	-0.0254385	0.201346	0.0199092	FALSE	-0.0203878	0.44887	0.0269217	FALSE	0.00703941	0.867927	0.0423315	FALSE	-0.0113217	0.444296	0.0148003	FALSE
rs227378	A	C	A	C	0.0788019	0.0146	6.48e-08	0.0268891	0.0717794	0.0149341	TRUE	0.0460901	0.00597324	0.0167646	TRUE	0.0679062	0.00285233	0.0227627	TRUE	0.0102549	0.773683	0.0356616	TRUE	0.0311244	0.0124477	0.0124538	TRUE
rs2300861	T	C	T	C	-0.0615031	0.0139	9.04e-06	-0.00111442	0.937494	0.0142109	TRUE	-0.0188061	0.236029	0.0158705	TRUE	-0.0269566	0.209707	0.0214901	TRUE	0.0781846	0.0209349	0.0338585	TRUE	0.0160382	0.174905	0.0118222	TRUE
rs2302793	A	G	A	G	0.0605023	0.0136	8.41e-06	0.0196909	0.166027	0.0142164	TRUE	0.0327817	0.0390904	0.0158884	TRUE	0.0614202	0.00430725	0.0215152	TRUE	-0.0225138	0.50627	0.0338728	TRUE	-0.000808781	0.945549	0.011842	TRUE
rs2814561	T	C	T	C	0.0697033	0.0163	1.98e-05	-0.0087366	0.537764	0.0141782	TRUE	0.00618506	0.69599	0.0158291	TRUE	0.0134099	0.531606	0.0214367	TRUE	0.0259125	0.442609	0.0337493	TRUE	-0.00886694	0.45241	0.0118005	TRUE
rs2839398	C	G	C	G	-0.0939042	0.023	4.39e-05	0.0181429	0.384066	0.0208436	FALSE	0.0162061	0.486738	0.0233011	FALSE	0.00510243	0.871918	0.0316483	FALSE	-0.0208185	0.67606	0.0498234	FALSE	0.0323707	0.062523	0.0173796	FALSE
rs28400431	A	C	A	C	0.0639039	0.0145	9.85e-06	0.00451966	0.750245	0.0141987	TRUE	0.0156001	0.32559	0.0158693	TRUE	0.00827167	0.700868	0.0215325	TRUE	-0.0222653	0.510094	0.0338023	TRUE	0.0235476	0.0462605	0.0118151	TRUE
rs28527780	A	G	A	G	0.095701	0.0214	8.01e-06	0.0591624	0.00617746	0.0216062	TRUE	-0.0246017	0.312337	0.0243501	TRUE	-0.0135504	0.681042	0.0329661	TRUE	0.0415856	0.421155	0.0516964	TRUE	-0.0252133	0.163109	0.0180781	TRUE
rs2859369	T	C	T	C	-0.103496	0.0245	2.48e-05	0.0193108	0.415814	0.023732	TRUE	0.00475518	0.857682	0.026517	TRUE	-0.0128476	0.720975	0.035972	TRUE	-0.030499	0.592493	0.0569832	TRUE	-0.0358879	0.0709888	0.0198765	TRUE
rs28633403	A	G	A	G	0.0716972	0.0142	4.46e-07	-0.00296726	0.83763	0.0144797	TRUE	0.00156341	0.923076	0.0161911	TRUE	-0.0161311	0.462379	0.021949	TRUE	-0.0306695	0.375037	0.0345736	TRUE	0.00241743	0.84133	0.0120755	TRUE
rs288170	A	T	A	T	0.0830996	0.0181	4.43e-06	0.0090191	0.60684	0.0175268	FALSE	0.010408	0.594927	0.0195746	FALSE	0.00719278	0.786587	0.0265666	FALSE	0.00435322	0.916928	0.0417358	FALSE	-0.00727956	0.617227	0.0145654	FALSE
rs34825990	A	T	A	T	-0.060196	0.0143	2.65e-05	-0.00101589	0.943398	0.0143084	FALSE	0.02043	0.202094	0.0160159	FALSE	0.0151223	0.48633	0.0217225	FALSE	-0.0186541	0.585369	0.0341927	FALSE	0.00804552	0.500742	0.011949	FALSE
rs35531294	T	C	T	C	0.0743001	0.0177	2.6e-05	-0.02184	0.137851	0.0147186	TRUE	-0.0156459	0.34192	0.0164628	TRUE	-0.00115496	0.958776	0.0223443	TRUE	-0.0353224	0.314581	0.0351238	TRUE	-0.0220268	0.0725354	0.0122661	TRUE
rs35880546	T	C	T	C	0.0613961	0.0143	1.8e-05	0.0205242	0.17362	0.015084	TRUE	0.000951005	0.954883	0.0168093	TRUE	-0.0370827	0.102953	0.0227403	TRUE	-0.00933725	0.794881	0.0359156	TRUE	-0.00455247	0.717015	0.0125602	TRUE
rs36092443	A	G	A	G	0.139197	0.0329	2.31e-05	0.0260614	0.462713	0.0354873	TRUE	0.0785845	0.0468608	0.0395384	TRUE	0.0909233	0.0877142	0.0532469	TRUE	0.0909204	0.277299	0.0836891	TRUE	0.0297997	0.309282	0.0293094	TRUE
rs3782399	A	G	A	G	0.1313	0.0298	1.02e-05	-0.00866964	0.77584	0.0304469	TRUE	0.00212134	0.950405	0.0341063	TRUE	-0.0656278	0.155811	0.0462395	TRUE	0.06758	0.353929	0.0729021	TRUE	0.0136985	0.590177	0.0254345	TRUE
rs4144756	A	G	A	G	0.0765999	0.0146	1.46e-07	0.00503511	0.730841	0.0146367	TRUE	0.035868	0.028141	0.0163384	TRUE	0.0283956	0.199248	0.0221201	TRUE	0.0718549	0.0387954	0.0347738	TRUE	0.0107207	0.378045	0.0121618	TRUE
rs4275621	A	G	A	G	0.072702	0.014	2.03e-07	0.00594115	0.681641	0.0144827	TRUE	0.00644596	0.690682	0.0161987	TRUE	0.0109598	0.617369	0.0219378	TRUE	-0.0205141	0.552252	0.0345129	TRUE	-0.0143404	0.234373	0.0120592	TRUE
rs4293822	T	G	T	G	-0.0707015	0.0162	1.29e-05	-0.0114871	0.508724	0.017383	TRUE	0.0107033	0.58235	0.0194622	TRUE	0.0154743	0.557127	0.0263565	TRUE	-0.0711147	0.0865605	0.0414947	TRUE	-0.00808679	0.577184	0.0145054	TRUE
rs4367080	A	G	A	G	0.0713993	0.016	7.7e-06	0.0250271	0.0940113	0.0149451	TRUE	0.00660055	0.692979	0.0167181	TRUE	0.00710314	0.753942	0.0226615	TRUE	-0.0541249	0.129329	0.0356848	TRUE	0.0123619	0.321086	0.0124587	TRUE
rs4489042	C	G	C	G	-0.058795	0.0139	2.46e-05	-0.0278721	0.0498609	0.0142121	FALSE	-0.00762954	0.631489	0.0159071	FALSE	-0.0242868	0.26016	0.0215688	FALSE	-0.0041275	0.90304	0.0338816	FALSE	0.00975282	0.410347	0.0118462	FALSE
rs4521021	T	C	T	C	-0.0802019	0.0186	1.61e-05	0.0186954	0.221476	0.0152914	TRUE	-0.00931942	0.585659	0.0170956	TRUE	-0.0154464	0.50558	0.023202	TRUE	-0.0109969	0.762851	0.0364452	TRUE	0.0122693	0.335742	0.0127459	TRUE
rs4586908	C	G	C	G	-0.0615988	0.0135	4.9e-06	0.00673464	0.633673	0.0141316	FALSE	-0.00156811	0.920843	0.0157801	FALSE	-0.00876151	0.681966	0.0213809	FALSE	-0.050781	0.13068	0.0335981	FALSE	-0.0105951	0.367374	0.011754	FALSE
rs4636402	C	G	C	G	0.0622985	0.0136	4.53e-06	-0.0135297	0.337132	0.0140957	FALSE	-0.0232812	0.139867	0.0157701	FALSE	-0.033012	0.122611	0.0213822	FALSE	0.0185799	0.580184	0.0335915	FALSE	-0.0101131	0.389217	0.0117453	FALSE
rs4739249	A	C	A	C	0.0816998	0.018	5.83e-06	-0.0128167	0.467239	0.0176301	TRUE	-0.0115155	0.557418	0.0196283	TRUE	-0.00181495	0.94552	0.02656	TRUE	-0.0668985	0.109548	0.0418056	TRUE	0.0139862	0.338855	0.0146233	TRUE
rs4770610	T	C	T	C	-0.0580953	0.0136	1.92e-05	0.00247007	0.861892	0.0141985	TRUE	-0.0249245	0.115337	0.0158286	TRUE	-0.0241841	0.259432	0.0214449	TRUE	0.00811725	0.810132	0.0337859	TRUE	0.00290646	0.805505	0.0118039	TRUE
rs4839923	A	G	A	G	0.064701	0.0136	1.9e-06	0.0101069	0.473443	0.0140984	TRUE	-0.0112134	0.476796	0.0157609	TRUE	-0.00609179	0.775449	0.0213556	TRUE	-0.0385695	0.250629	0.0335731	TRUE	-0.00225006	0.847946	0.011735	TRUE
rs4858241	T	G	T	G	0.0821973	0.0143	8.17e-09	0.0326417	0.0309792	0.0151305	TRUE	0.0240788	0.15446	0.0169099	TRUE	0.0678571	0.00316403	0.022992	TRUE	0.0381556	0.288484	0.0359466	TRUE	0.0237733	0.0585545	0.0125683	TRUE
rs4894783	A	T	A	T	-0.0663001	0.0141	2.58e-06	-0.00365754	0.802822	0.0146479	FALSE	0.0211473	0.197792	0.0164204	FALSE	0.0424746	0.056577	0.0222781	FALSE	0.00778165	0.824254	0.0350402	FALSE	0.0171149	0.162161	0.0122438	FALSE
rs4916723	A	C	A	C	-0.0777994	0.0138	1.81e-08	0.0269996	0.0560596	0.0141317	TRUE	0.029494	0.061994	0.0158032	TRUE	0.0468362	0.0286867	0.0214082	TRUE	0.027781	0.409245	0.0336648	TRUE	0.0314274	0.00761605	0.0117766	TRUE
rs4947694	A	C	A	C	-0.0945964	0.0223	2.28e-05	-0.00264124	0.903829	0.0218598	TRUE	-0.00701519	0.773688	0.0243962	TRUE	-0.00272939	0.934038	0.0329772	TRUE	-0.0110696	0.83098	0.051862	TRUE	-0.00842122	0.643256	0.0181825	TRUE
rs55748262	A	G	A	G	-0.0851005	0.0182	2.94e-06	-0.00543307	0.741599	0.016477	TRUE	-0.0114997	0.532429	0.01842	TRUE	-0.0105175	0.674242	0.0250219	TRUE	-0.0202848	0.606995	0.0394364	TRUE	0.00775584	0.57302	0.013761	TRUE
rs55871549	A	G	A	G	0.115104	0.0276	3.01e-05	-0.00237934	0.910937	0.0212712	TRUE	-0.0189328	0.426255	0.0237963	TRUE	0.0147496	0.647808	0.0322883	TRUE	0.00124562	0.980465	0.0508702	TRUE	-0.0205684	0.245354	0.0177053	TRUE
rs56028527	A	G	A	G	-0.0969956	0.0232	2.97e-05	0.00684489	0.741409	0.0207428	TRUE	-0.00874553	0.706835	0.0232525	TRUE	-0.00722283	0.819228	0.0316045	TRUE	0.049719	0.316634	0.0496495	TRUE	0.018332	0.291357	0.0173738	TRUE
rs57349798	A	G	A	G	-0.0655951	0.0145	6.27e-06	0.0053068	0.718206	0.0147061	TRUE	0.0160024	0.329939	0.0164256	TRUE	0.0326357	0.142425	0.0222493	TRUE	-0.0140518	0.688193	0.035015	TRUE	0.0180581	0.139843	0.0122313	TRUE
rs5771783	T	C	T	C	0.0635005	0.0138	4.26e-06	0.0330712	0.0220765	0.0144476	TRUE	0.000952717	0.952854	0.016114	TRUE	0.0100771	0.644291	0.0218257	TRUE	-0.012086	0.725077	0.0343664	TRUE	-0.00662062	0.581375	0.0120074	TRUE
rs6032660	A	G	A	G	-0.0680968	0.0156	1.36e-05	-0.0481814	0.00221269	0.0157451	TRUE	0.00828472	0.640587	0.0177449	TRUE	0.0171778	0.474935	0.0240426	TRUE	-0.0525493	0.164168	0.0377729	TRUE	0.0302516	0.0220882	0.0132169	TRUE
rs605921	A	G	A	G	0.0598997	0.0147	4.77e-05	0.0134607	0.344186	0.0142302	TRUE	-0.0154523	0.331447	0.0159105	TRUE	-0.0241806	0.262139	0.0215638	TRUE	-0.00642484	0.84965	0.0338924	TRUE	-0.00988642	0.403973	0.0118464	TRUE
rs60798171	T	G	T	G	-0.0782967	0.0158	7.25e-07	-0.0195226	0.250632	0.0169937	TRUE	0.00378087	0.842435	0.0190205	TRUE	0.00285564	0.912036	0.0258499	TRUE	0.0791085	0.0513334	0.040596	TRUE	-0.0224205	0.113699	0.0141742	TRUE
rs61836972	T	C	T	C	0.0858015	0.0192	7.68e-06	0.00441227	0.844441	0.0224868	TRUE	-0.012328	0.623258	0.0250957	TRUE	-0.035887	0.290505	0.0339513	TRUE	-0.000643544	0.990373	0.0533347	TRUE	0.00938391	0.615389	0.0186784	TRUE
rs61842708	A	C	A	C	-0.121196	0.0276	1.1e-05	-0.011611	0.716604	0.0319862	TRUE	0.00658609	0.853538	0.0356766	TRUE	0.0642129	0.182447	0.0481623	TRUE	0.0101481	0.893067	0.0754935	TRUE	0.00501157	0.849893	0.0264805	TRUE
rs62018635	A	G	A	G	0.0772018	0.018	1.87e-05	-0.0283711	0.214699	0.0228662	TRUE	-0.0204255	0.423566	0.0255238	TRUE	-0.0448062	0.195524	0.0346152	TRUE	0.0739036	0.174432	0.0544169	TRUE	-0.00846379	0.656141	0.0190091	TRUE
rs62106688	A	G	A	G	0.0830996	0.0194	1.74e-05	0.00979187	0.637669	0.0207913	TRUE	-0.00768052	0.74152	0.0232855	TRUE	-0.0215758	0.493506	0.0315093	TRUE	0.0728945	0.141298	0.0495552	TRUE	0.0100092	0.564432	0.0173688	TRUE
rs62259516	T	C	T	C	0.141196	0.0287	8.29e-07	-0.0138216	0.64966	0.0304284	TRUE	-0.0223253	0.507945	0.0337219	TRUE	0.0260542	0.56553	0.0453395	TRUE	0.0292206	0.680975	0.0710735	TRUE	-0.0126727	0.612291	0.0250051	TRUE
rs62260755	C	G	C	G	-0.0797036	0.016	6.74e-07	-0.0326865	0.0889939	0.0192191	FALSE	-0.0393373	0.0674217	0.0215093	FALSE	-0.0269141	0.355706	0.0291411	FALSE	0.0317967	0.488724	0.0459264	FALSE	0.0155324	0.333404	0.0160578	FALSE
rs62451450	A	G	A	G	0.0952011	0.0228	2.88e-05	-0.0761835	0.0256354	0.0341371	TRUE	-0.0148884	0.694864	0.0379552	TRUE	-0.0553628	0.277875	0.0510206	TRUE	-0.0580196	0.470597	0.0804143	TRUE	-0.00847599	0.764557	0.0283003	TRUE
rs6451675	C	G	C	G	-0.0733021	0.0146	4.77e-07	-0.00529637	0.709411	0.0142129	FALSE	0.0136705	0.389956	0.0159015	FALSE	-0.00156226	0.942262	0.02157	FALSE	0.00346176	0.918708	0.0339183	FALSE	-0.0143643	0.225206	0.0118439	FALSE
rs6473035	A	C	A	C	-0.0873023	0.0211	3.35e-05	0.00745649	0.679515	0.018049	TRUE	0.0112333	0.578731	0.0202315	TRUE	0.0427739	0.120338	0.0275364	TRUE	0.00672627	0.876453	0.0432649	TRUE	-0.0062322	0.679825	0.0151009	TRUE
rs652050	A	G	A	G	0.0608975	0.0148	3.93e-05	-0.00771421	0.631462	0.0160823	TRUE	0.0206744	0.247603	0.0178815	TRUE	0.0190347	0.431955	0.0242218	TRUE	-0.029817	0.433926	0.0381052	TRUE	0.0131442	0.323884	0.013324	TRUE
rs6549873	A	G	A	G	0.0605964	0.0148	4.43e-05	0.0228025	0.149581	0.015824	TRUE	0.0107505	0.544341	0.0177324	TRUE	0.00665762	0.78175	0.0240314	TRUE	0.0731156	0.0533667	0.0378457	TRUE	-0.0218591	0.098272	0.0132216	TRUE
rs66931513	A	G	A	G	-0.0652001	0.0148	1.09e-05	-0.00651318	0.683249	0.0159624	TRUE	-0.0172325	0.331644	0.0177506	TRUE	-0.00881338	0.713475	0.0240021	TRUE	-0.0581	0.123577	0.0377289	TRUE	-0.00419287	0.750888	0.0132072	TRUE
rs6770301	A	G	A	G	0.0700017	0.016	1.18e-05	0.0144716	0.360341	0.0158209	TRUE	0.0177112	0.31781	0.0177295	TRUE	0.0411702	0.0867002	0.0240331	TRUE	0.0274658	0.468057	0.0378503	TRUE	-0.00144252	0.913189	0.013232	TRUE
rs6809441	T	C	T	C	0.0611045	0.0146	2.8e-05	0.00835534	0.590208	0.0155149	TRUE	0.00236587	0.891426	0.0173324	TRUE	-0.0011464	0.961031	0.023463	TRUE	0.0115113	0.754972	0.0368843	TRUE	-0.0272668	0.0344985	0.012897	TRUE
rs6812406	A	T	A	T	-0.0613968	0.0137	7.23e-06	0.0155095	0.275033	0.0142088	FALSE	0.0101317	0.523698	0.0158889	FALSE	0.0478996	0.0260052	0.0215169	FALSE	0.0442507	0.190771	0.033823	FALSE	-0.00203624	0.863386	0.0118341	FALSE
rs6933023	T	C	T	C	0.0686955	0.0136	4.06e-07	-0.015885	0.269886	0.0143974	TRUE	0.000693974	0.965574	0.0160789	TRUE	-0.010522	0.628867	0.0217702	TRUE	0.0124508	0.716076	0.0342329	TRUE	-0.00214853	0.857596	0.0119739	TRUE
rs696825	T	C	T	C	-0.0641013	0.0154	3.1e-05	-0.00968266	0.521539	0.0151062	TRUE	0.0166119	0.324486	0.0168601	TRUE	0.00572802	0.802158	0.0228613	TRUE	0.0604108	0.0929223	0.0359551	TRUE	-0.00928273	0.459977	0.0125632	TRUE
rs7014426	A	G	A	G	-0.0615031	0.015	4.21e-05	0.000393758	0.977803	0.0141519	TRUE	0.00619196	0.695356	0.0158121	TRUE	-0.00832646	0.697635	0.0214315	TRUE	-0.0181287	0.590939	0.0337295	TRUE	0.00984612	0.403421	0.0117843	TRUE
rs7087891	A	T	A	T	0.0697033	0.0139	5.22e-07	0.0361928	0.0135516	0.0146593	FALSE	0.0438133	0.00713707	0.0162852	FALSE	0.0316826	0.153317	0.022188	FALSE	-0.0349748	0.316348	0.0349053	FALSE	0.00605507	0.619565	0.0121964	FALSE
rs713240	T	C	T	C	0.0633034	0.0136	3.36e-06	0.029518	0.0411055	0.0144521	TRUE	0.00741851	0.645907	0.0161463	TRUE	0.0132287	0.545426	0.0218791	TRUE	-0.0226135	0.510781	0.0343868	TRUE	-0.00291801	0.80833	0.012029	TRUE
rs71466470	A	G	A	G	-0.127697	0.0297	1.68e-05	-0.0370569	0.187714	0.0281294	TRUE	0.0403219	0.199143	0.0314034	TRUE	0.0283684	0.504811	0.0425353	TRUE	-0.0671103	0.31663	0.067016	TRUE	0.0659647	0.00411557	0.0229909	TRUE
rs7167767	A	G	A	G	0.059504	0.0143	3.07e-05	0.0146904	0.319701	0.0147632	TRUE	0.0236289	0.151961	0.0164932	TRUE	0.0316188	0.157033	0.0223435	TRUE	0.029199	0.406397	0.0351689	TRUE	0.019025	0.121936	0.0123004	TRUE
rs72673548	T	C	T	C	-0.115703	0.0238	1.16e-06	-0.0204114	0.394492	0.0239712	TRUE	-0.0134002	0.615547	0.0266845	TRUE	-0.00967422	0.788535	0.0360693	TRUE	0.0128832	0.82046	0.0567659	TRUE	-0.0204272	0.302086	0.0197944	TRUE
rs72693213	T	C	T	C	-0.171299	0.0416	3.86e-05	0.00170073	0.96607	0.0399819	TRUE	-0.0822214	0.0671012	0.0449053	TRUE	-0.11601	0.0546575	0.0603719	TRUE	-0.106825	0.262192	0.0952753	TRUE	0.0515374	0.122622	0.0333821	TRUE
rs72706977	T	C	T	C	-0.155298	0.0341	5.36e-06	0.0611261	0.108501	0.0380855	TRUE	-0.0102153	0.809417	0.0423556	TRUE	-0.000997864	0.986069	0.0571473	TRUE	-0.0478013	0.594021	0.0896805	TRUE	0.072382	0.0215948	0.0315057	TRUE
rs7277470	A	T	A	T	0.0648978	0.0138	2.7e-06	0.0162927	0.255431	0.0143263	FALSE	-0.00548109	0.732415	0.0160306	FALSE	-0.0170746	0.432031	0.0217312	FALSE	0.0364532	0.286406	0.034195	FALSE	-0.00939264	0.43171	0.0119458	FALSE
rs72875959	T	C	T	C	-0.0952012	0.0225	2.27e-05	-0.0446004	0.0599115	0.0237054	TRUE	-0.0555698	0.0357783	0.0264689	TRUE	-0.0341677	0.339991	0.0358084	TRUE	-0.0729424	0.195029	0.0562895	TRUE	-0.0231104	0.240259	0.0196795	TRUE
rs72891531	T	C	T	C	-0.0784049	0.0189	3.34e-05	0.00190061	0.930286	0.0217251	TRUE	0.0105304	0.66326	0.0241848	TRUE	0.00809078	0.804132	0.0326238	TRUE	0.0701343	0.170744	0.0511997	TRUE	-0.00991869	0.580932	0.0179678	TRUE
rs72971564	T	C	T	C	0.064701	0.0158	4.28e-05	0.016424	0.357584	0.0178525	TRUE	-0.000374134	0.985027	0.019936	TRUE	-0.00886055	0.742733	0.0269944	TRUE	0.064677	0.127989	0.0424925	TRUE	0.0142088	0.337887	0.0148264	TRUE
rs7330802	A	G	A	G	0.0698991	0.0139	5.07e-07	0.00543752	0.704541	0.0143395	TRUE	0.0131438	0.412342	0.0160333	TRUE	0.00743911	0.732398	0.0217558	TRUE	-0.00418171	0.902668	0.0341946	TRUE	-0.0137093	0.251507	0.0119554	TRUE
rs74129883	A	C	A	C	-0.141702	0.0348	4.7e-05	-0.00482567	0.853428	0.0261205	TRUE	-0.0116156	0.68997	0.0291193	TRUE	-0.0303196	0.441412	0.0393858	TRUE	0.0354596	0.568535	0.0621869	TRUE	0.0240454	0.268963	0.0217516	TRUE
rs7459616	C	G	C	G	0.0645979	0.0136	2.07e-06	-0.0197629	0.161393	0.0141123	FALSE	0.00562042	0.721649	0.0157763	FALSE	-0.00123459	0.95397	0.0213884	FALSE	0.00876533	0.794306	0.0336194	FALSE	-0.00258994	0.825643	0.0117568	FALSE
rs74635476	A	G	A	G	-0.0903953	0.0221	4.36e-05	-0.00512844	0.772012	0.0176999	TRUE	-0.0526734	0.00834815	0.0199698	TRUE	-0.0610341	0.023369	0.0269188	TRUE	-0.0283115	0.503996	0.0423688	TRUE	0.00784706	0.595417	0.0147778	TRUE
rs74760947	A	G	A	G	-0.179605	0.0317	1.39e-08	-0.0343655	0.210402	0.0274383	TRUE	0.0207187	0.501246	0.0308071	TRUE	0.0210241	0.617426	0.0420903	TRUE	0.0428194	0.5196	0.0664937	TRUE	0.0391296	0.092289	0.0232437	TRUE
rs75263467	A	G	A	G	0.159403	0.036	9.47e-06	0.0184096	0.623785	0.0375328	TRUE	0.0424898	0.316544	0.0424226	TRUE	0.11748	0.0422649	0.0578462	TRUE	0.0152083	0.867941	0.0914655	TRUE	0.0646507	0.0429724	0.0319425	TRUE
rs756354	C	G	C	G	-0.072001	0.0141	3.39e-07	-0.00885414	0.553819	0.0149551	FALSE	-0.0368719	0.026955	0.0166678	FALSE	-0.0628261	0.00499862	0.022381	FALSE	-0.0804405	0.0234326	0.0354941	FALSE	-0.0285272	0.0214828	0.0124064	FALSE
rs7579744	A	G	A	G	-0.074605	0.0173	1.67e-05	-0.0181939	0.248464	0.0157648	TRUE	0.0192971	0.273318	0.0176156	TRUE	0.000476544	0.984065	0.0238602	TRUE	0.0408666	0.275602	0.0374836	TRUE	-0.0209794	0.109465	0.0131072	TRUE
rs7581057	A	G	A	G	0.1144	0.028	4.53e-05	0.0218222	0.447013	0.0286982	TRUE	0.0447535	0.162492	0.0320414	TRUE	0.0843066	0.0516702	0.0433258	TRUE	-0.0055794	0.934508	0.067897	TRUE	0.0179054	0.452102	0.023813	TRUE
rs761626	A	G	A	G	-0.0900013	0.0217	3.49e-05	0.00569526	0.776365	0.0200496	TRUE	0.0106727	0.634837	0.0224722	TRUE	0.0178155	0.560039	0.0305697	TRUE	0.000143979	0.997618	0.0482276	TRUE	-0.00776285	0.644297	0.0168137	TRUE
rs7634587	A	G	A	G	0.065104	0.0137	2.2e-06	0.0135813	0.378112	0.0154092	TRUE	-0.00728185	0.672733	0.0172393	TRUE	-0.0212568	0.362771	0.0233566	TRUE	0.0591658	0.107188	0.036727	TRUE	0.00546556	0.67015	0.0128317	TRUE
rs77216804	A	T	A	T	0.104198	0.0217	1.53e-06	0.0505157	0.0333603	0.0237417	FALSE	-0.000392841	0.988181	0.0265181	FALSE	-0.0184055	0.608505	0.0359335	FALSE	0.057313	0.308562	0.0562861	FALSE	0.00883128	0.654149	0.0197125	FALSE
rs7733142	A	C	A	C	0.0740958	0.0168	9.62e-06	0.046511	0.0460161	0.0233109	TRUE	-0.0277154	0.285143	0.0259304	TRUE	-0.029426	0.399699	0.0349412	TRUE	0.0534945	0.32883	0.0547834	TRUE	0.0118098	0.538788	0.0192139	TRUE
rs78305268	A	G	A	G	0.212002	0.0459	3.91e-06	-0.0193097	0.684469	0.0475175	TRUE	-0.0695659	0.187955	0.0528354	TRUE	-0.0993093	0.161154	0.0708745	TRUE	-0.0324646	0.769541	0.110811	TRUE	0.0537135	0.17078	0.0392155	TRUE
rs79221481	T	C	T	C	0.1968	0.0445	9.92e-06	0.0270979	0.65884	0.0613747	TRUE	0.00788137	0.906965	0.0674386	TRUE	0.0360559	0.689149	0.0901372	TRUE	-0.0529552	0.711464	0.143164	TRUE	-0.014052	0.780714	0.0504764	TRUE
rs7930199	T	C	T	C	-0.174306	0.0361	1.4e-06	-0.000711111	0.97915	0.0272093	TRUE	0.0419143	0.167688	0.0303799	TRUE	0.00068882	0.986657	0.041188	TRUE	-0.0280991	0.66448	0.0647838	TRUE	0.0173944	0.442415	0.0226454	TRUE
rs80286484	A	G	A	G	0.0712038	0.0168	2.21e-05	-0.00865501	0.604706	0.01672	TRUE	0.0064206	0.73152	0.0187132	TRUE	0.0117755	0.642914	0.0253986	TRUE	0.0293067	0.462787	0.0399129	TRUE	0.00709322	0.611285	0.0139565	TRUE
rs8039398	T	C	T	C	-0.079996	0.0135	2.99e-09	-0.0118167	0.410538	0.0143589	TRUE	0.00151167	0.924915	0.0160398	TRUE	0.0253371	0.243926	0.0217443	TRUE	-0.0298841	0.381961	0.034181	TRUE	0.0089206	0.455055	0.0119417	TRUE
rs8058358	T	C	T	C	-0.0674976	0.0144	2.77e-06	-0.00191788	0.892653	0.0142119	TRUE	0.00562526	0.72279	0.0158578	TRUE	-0.0227946	0.288993	0.0214976	TRUE	0.0200368	0.553639	0.0338279	TRUE	-0.00239953	0.839174	0.0118233	TRUE
rs8058677	T	C	T	C	0.0690035	0.0138	5.95e-07	-0.0338958	0.0168035	0.0141765	TRUE	-0.00142139	0.928581	0.0158583	TRUE	0.00381316	0.859315	0.0215133	TRUE	0.0448826	0.184006	0.0337839	TRUE	0.00405976	0.73068	0.011794	TRUE
rs9502319	C	G	C	G	-0.0598031	0.0141	2.29e-05	-0.000435859	0.975804	0.0143708	FALSE	0.00554368	0.729987	0.016062	FALSE	-0.0170809	0.432756	0.0217735	FALSE	0.0131246	0.701583	0.0342514	FALSE	0.00993993	0.406235	0.0119681	FALSE
rs9547144	T	C	T	C	-0.0822952	0.0201	4.3e-05	0.000117503	0.994247	0.0162955	TRUE	0.000870416	0.962007	0.0182726	TRUE	0.0069927	0.778407	0.0248502	TRUE	0.0329146	0.399743	0.0390872	TRUE	0.00380768	0.780182	0.0136437	TRUE
rs9553291	T	C	T	C	0.118698	0.0246	1.36e-06	0.0218786	0.39602	0.0257774	TRUE	-0.0184014	0.519915	0.0285968	TRUE	-0.0158405	0.680943	0.0385249	TRUE	0.00775246	0.897879	0.0604052	TRUE	-0.0148922	0.481117	0.0211385	TRUE
rs9559946	A	C	A	C	-0.0786969	0.0191	3.98e-05	0.0116761	0.624252	0.023837	TRUE	0.0116281	0.662264	0.0266217	TRUE	0.0174054	0.628853	0.0360106	TRUE	0.0654216	0.247106	0.0565243	TRUE	0.00415554	0.833535	0.0197723	TRUE
rs9577464	T	G	T	G	-0.0677008	0.0155	1.28e-05	0.00417081	0.770174	0.0142764	TRUE	0.00315598	0.843262	0.0159617	TRUE	-0.00651044	0.763736	0.0216597	TRUE	-0.0353863	0.298272	0.0340205	TRUE	0.0127493	0.283454	0.0118864	TRUE
rs9596789	C	G	C	G	-0.156794	0.0342	4.42e-06	0.0352229	0.179392	0.0262342	FALSE	0.000299737	0.99185	0.029343	FALSE	-0.00913844	0.820097	0.040183	FALSE	0.067192	0.28845	0.0632974	FALSE	0.0444171	0.0433561	0.0219859	FALSE
rs9661242	A	G	A	G	-0.0620988	0.0137	5.82e-06	0.00949672	0.504033	0.0142133	TRUE	0.045169	0.00438723	0.0158549	TRUE	0.066549	0.00192659	0.0214583	TRUE	0.0181635	0.592094	0.0338995	TRUE	0.000781239	0.947371	0.0118355	TRUE
rs9674999	A	G	A	G	0.0575045	0.0141	4.85e-05	0.0126973	0.381012	0.014494	TRUE	0.0444449	0.00612125	0.0162136	TRUE	0.0426756	0.0516607	0.0219305	TRUE	-0.0225732	0.512931	0.0345008	TRUE	0.00208012	0.863056	0.0120597	TRUE
rs9678906	T	C	T	C	-0.0730009	0.0174	2.84e-05	-0.00739144	0.665768	0.0171113	TRUE	0.0346479	0.0706741	0.0191683	TRUE	0.0569704	0.0287945	0.026058	TRUE	-0.0182291	0.655692	0.0408846	TRUE	0.00565006	0.69262	0.014293	TRUE
rs9903088	T	C	T	C	-0.0591981	0.0145	4.7e-05	-0.0316177	0.039049	0.0153211	TRUE	-0.0165426	0.333944	0.0171213	TRUE	0.00455368	0.844328	0.0231904	TRUE	0.0057601	0.874728	0.0365358	TRUE	-0.0171165	0.179908	0.0127636	TRUE
rs992936	T	C	T	C	0.0716972	0.0137	1.78e-07	0.0288832	0.0423604	0.0142285	TRUE	0.0111031	0.485124	0.015905	TRUE	-0.00672728	0.755054	0.0215631	TRUE	-0.0279375	0.409876	0.0339001	TRUE	0.0385834	0.00113261	0.0118524	TRUE
rs9959583	T	C	T	C	-0.0603978	0.0136	8.72e-06	-0.0233732	0.100368	0.0142253	TRUE	0.00790935	0.618411	0.0158789	TRUE	0.0149564	0.48703	0.0215188	TRUE	-0.0763634	0.0241196	0.0338607	TRUE	0.0217352	0.0661333	0.0118285	TRUE
