# Supplementary material for: Associations between attention-deficit/hyperactivity disorder and allergic diseases: a two-sample Mendelian randomization study
Source: Front Psychiatry. 2023 Jul 5;14:1185088. doi: 10.3389/fpsyt.2023.1185088 (PMC10356558; doi:10.3389/fpsyt.2023.1185088)
Supplement: Supplementary file 2 [file Table_2.xlsx]

## Sheet: Table S2. 9SNPs associated with
SNP	effect_allele.exposure	other_allele.exposure	beta.exposure	se.exposure	pval.exposure	beta.outcome	se.outcome	pval.outcome
rs10262192	A	G	0.0740958	0.0135	3.66e-08	0.0166352	0.0143198	0.245361
rs12265655	T	C	0.0923968	0.0164	1.76e-08	-0.0218378	0.0163354	0.181275
rs1427829	A	G	0.0821973	0.0136	1.35e-09	-0.0170601	0.0145661	0.24151
rs17531412	A	G	0.105396	0.0148	1.07e-12	0.0144897	0.0148661	0.329717
rs212178	A	G	-0.117096	0.0205	1.2e-08	0.0151276	0.0293546	0.606316
rs4858241	T	G	0.0821973	0.0143	8.17e-09	0.0326417	0.0151305	0.0309792
rs4916723	A	C	-0.0777994	0.0138	1.81e-08	0.0269996	0.0141317	0.0560596
rs74760947	A	G	-0.179605	0.0317	1.39e-08	-0.0343655	0.0274383	0.210402
rs8039398	T	C	-0.079996	0.0135	2.99e-09	-0.0118167	0.0143589	0.410538
